# Supplementary material for: Heat shock transcription factor 1 acts as an endogenous protective mechanism in mechanically stretched alveolar epithelial cells
Source: Cell Stress Chaperones. 2026 Jul 10;31(5):100196. doi: 10.1016/j.cstres.2026.100196 (PMC13427404; doi:10.1016/j.cstres.2026.100196)
Supplement: Supplementary file 3 — Supplementary material [file mmc3.xlsx]

## Sheet: Sheet1
logFC	AveExpr	t	P.Value	adj.P.Val	B	SYMBOL
2.44817	1.22408	19.1589	2.32455e-06	0.0242388	4.30304	FILIP1L
-2.10166	1.05083	-18.7264	2.64027e-06	0.0242388	4.2463	SRP72P2
-2.6829	1.34145	-17.3327	4.06206e-06	0.0242388	4.04252	TRG-AS1
2.82841	6.63957	16.5548	5.24337e-06	0.0242388	3.913	HSPA6
-2.32073	1.16036	-15.712	7.00728e-06	0.0242388	3.75783	GLRA3
-2.32073	1.16036	-15.712	7.00728e-06	0.0242388	3.75783	GUSBP4
-1.67577	0.837886	-15.055	8.87795e-06	0.0242388	3.62483	FCGR2A
-1.67577	0.837886	-15.055	8.87795e-06	0.0242388	3.62483	LINC01532
-1.67577	0.837886	-15.055	8.87795e-06	0.0242388	3.62483	PGAM1P5
2.9001	1.45005	13.6391	1.53183e-05	0.0353993	3.29637	LCTL
-3.08681	1.5434	-13.3927	1.69361e-05	0.0353993	3.2326	ESRRG
1.98209	0.991045	13.3428	1.72876e-05	0.0353993	3.21943	PTOV1P1
2.2789	1.13945	13.1073	1.90663e-05	0.0360383	3.15604	CCR4
3.08664	1.54332	12.8155	2.15765e-05	0.0364114	3.0746	HMGB2P1
-2.48195	1.24098	-12.4889	2.486e-05	0.0364114	2.97944	CYP4F23P
-3.1731	1.58655	-12.4666	2.51045e-05	0.0364114	2.97279	PLCG1-AS1
1.60606	0.80303	12.4588	2.5191e-05	0.0364114	2.97045	LRCH2
1.47737	0.738687	12.2693	2.73977e-05	0.037401	2.913	ZNF816
2.96669	1.48335	11.8848	3.26113e-05	0.0388201	2.79158	ANOS1
-1.95994	0.97997	-11.8009	3.38985e-05	0.0388201	2.7642	NAV2-AS6
2.38612	1.19306	11.7757	3.4297e-05	0.0388201	2.7559	KCNK4
1.84061	0.920305	11.747	3.47568e-05	0.0388201	2.74644	AEBP1
2.08964	1.04482	11.6025	3.71853e-05	0.0397269	2.69815	UBE2Q2P6
-1.8175	0.908748	-11.2954	4.30407e-05	0.0440665	2.5921	CLEC4E
-1.96188	0.980938	-10.8697	5.30394e-05	0.0512674	2.43711	OR4H6BP
1.98549	0.992743	10.8248	5.42468e-05	0.0512674	2.42016	VN1R20P
-1.81499	3.61658	-10.5716	6.16749e-05	0.0561287	2.32266	SNORA12
-2.57485	1.28743	-10.4527	6.55706e-05	0.0575429	2.2756	NSG2
1.61051	0.805253	10.0024	8.31779e-05	0.0656662	2.08964	DDX18P5
1.61051	0.805253	10.0024	8.31779e-05	0.0656662	2.08964	FUNDC2P2
2.82167	1.41084	9.79565	9.30822e-05	0.0656662	1.99995	TTYH1
-2.69237	1.34619	-9.77263	9.42682e-05	0.0656662	1.98979	NDUFV1-DT
-1.06879	0.534393	-9.74082	9.59359e-05	0.0656662	1.97569	FAM197Y8
-1.06879	0.534393	-9.74082	9.59359e-05	0.0656662	1.97569	MIR3149
-1.06879	0.534393	-9.74082	9.59359e-05	0.0656662	1.97569	OR11H1
1.33572	6.90432	9.73572	9.62064e-05	0.0656662	1.97343	ZNNT1
1.84622	0.923112	9.55499	0.000106395	0.070658	1.89197	CFAP58-DT
2.02847	1.01424	9.46455	0.000111965	0.0724	1.85036	TKTL1
-2.37509	1.18755	-9.38999	0.000116813	0.0735981	1.81562	LINC01844
3.00951	1.50475	9.31195	0.000122152	0.0750382	1.77883	MYOCD
1.70748	0.853739	9.15359	0.000133888	0.0774413	1.70281	KRT17P7
-2.0712	1.0356	-9.14989	0.000134178	0.0774413	1.70101	TTC16
-2.07083	1.03542	-9.00394	0.000146203	0.0774413	1.62925	EVA1CP5
-2.179	1.0895	-8.98856	0.000147542	0.0774413	1.62159	ZNF426-DT
1.74925	0.874625	8.97572	0.000148672	0.0774413	1.61518	HSPE1P6
2.19641	1.0982	8.96077	0.000149999	0.0774413	1.60771	BCRP4
-1.92373	0.961866	-8.95923	0.000150136	0.0774413	1.60694	CUX2
-1.14636	6.89264	-8.94651	0.000151277	0.0774413	1.60056	MAN1B1-DT
-1.72189	5.33141	-8.89154	0.000156327	0.0783932	1.57287	CDKN1C
-1.38423	5.64457	-8.52067	0.000196034	0.0794964	1.37967	IFIT1
1.46928	4.48141	8.43462	0.000206858	0.0794964	1.33322	CILP2
2.40484	1.20242	8.42466	0.000208155	0.0794964	1.3278	DNALI1
-1.21724	4.97827	-8.39548	0.000212011	0.0794964	1.31188	KDM4D
-1.31918	4.19692	-8.38177	0.000213851	0.0794964	1.30438	RNF207-AS1
2.15979	15.1718	8.37979	0.000214119	0.0794964	1.30329	HSPA1A
-2.15563	1.07781	-8.31665	0.00022285	0.0794964	1.26851	MMP20-AS1
-2.26726	1.13363	-8.23396	0.000234921	0.0794964	1.22242	TVP23A
1.77263	7.96843	8.18878	0.000241837	0.0794964	1.19699	CHAC1
2.72773	1.36386	8.12779	0.000251553	0.0794964	1.16236	FPR1
-3.14201	1.57101	-8.11232	0.000254089	0.0794964	1.15352	KIF25
2.39873	1.19936	8.10154	0.000255874	0.0794964	1.14735	TMEM183AP2
-1.02644	4.3842	-8.04875	0.000264828	0.0794964	1.11698	TRIM22
1.28159	0.640793	8.04447	0.00026557	0.0794964	1.11451	CFL1P4
1.28159	0.640793	8.04447	0.00026557	0.0794964	1.11451	CHORDC1P5
1.28159	0.640793	8.04447	0.00026557	0.0794964	1.11451	KRT18P61
1.28159	0.640793	8.04447	0.00026557	0.0794964	1.11451	NEK2P1
1.28159	0.640793	8.04447	0.00026557	0.0794964	1.11451	RNY1
1.17192	5.89475	7.87363	0.000297253	0.0850265	1.01439	HCN4
1.23387	6.90435	7.87123	0.00029773	0.0850265	1.01296	SNAI3-AS1
-1.44224	8.4545	-7.85672	0.000300623	0.0850265	1.00432	LINC00173
2.0282	14.9063	7.85461	0.000301046	0.0850265	1.00307	HSPA1B
-3.09621	1.54811	-7.82999	0.000306038	0.0854542	0.98837	MYO7B
1.44097	3.93926	7.80058	0.00031213	0.0859713	0.970731	CLEC18B
2.18665	1.09332	7.71655	0.000330325	0.0891949	0.919883	TSTD1
-2.42714	1.21357	-7.66747	0.000341524	0.0912165	0.889859	CDH7
-2.27111	1.13556	-7.63304	0.000349643	0.092381	0.868656	CFTR
-1.17671	8.362	-7.45648	0.000394974	0.101275	0.758065	MYLIP
1.13136	7.72041	7.43977	0.000399608	0.101275	0.747433	FBXW10
-1.18941	7.01884	-7.43911	0.00039979	0.101275	0.747018	HLF
-2.50168	1.25084	-7.38473	0.000415321	0.104009	0.712215	FLJ13224
-2.16089	1.08044	-7.35777	0.000423281	0.104009	0.694847	LINC01124
-1.93105	0.965523	-7.30762	0.000438562	0.106697	0.662337	RTL9
-1.40653	3.87043	-7.20084	0.000473284	0.114015	0.59223	SOWAHA
-2.16282	1.08141	-7.17088	0.000483591	0.115367	0.572341	RSAD2
1.04857	11.0243	7.1545	0.000489338	0.115616	0.561424	GFPT2
1.20779	2.81488	7.0776	0.000517395	0.119303	0.509787	GJA1P1
1.56601	13.3147	7.07418	0.000518687	0.119303	0.507471	SERPINE1
-2.23071	1.11536	-7.072	0.000519509	0.119303	0.506002	CMAHP
-1.5455	4.71067	-7.00473	0.000545716	0.12347	0.460254	IFIT2
-2.31231	4.04812	-6.99979	0.000547704	0.12347	0.456869	GRM2
-1.38849	5.39473	-6.98407	0.000554072	0.12377	0.446099	DEPP1
-2.43313	1.21656	-6.93459	0.000574693	0.126084	0.412007	CACNA1G-AS1
-1.26667	0.633335	-6.88952	0.00059425	0.127555	0.380719	SPDYE2B
-1.45054	5.15103	-6.88159	0.000597772	0.127555	0.375186	SLC2A12
1.09686	0.548431	6.87178	0.000602162	0.127555	0.368334	LINC02973
1.09686	0.548431	6.87178	0.000602162	0.127555	0.368334	MIR4688
-1.11642	3.55441	-6.83146	0.000620595	0.128351	0.340063	HAND2-AS1
1.25139	7.03157	6.82932	0.000621594	0.128351	0.338553	CREB5
-1.16711	6.85876	-6.81343	0.00062905	0.128809	0.327359	FRAT1
-1.47789	0.738945	-6.75311	0.000658323	0.1297	0.284582	CSNK1A1L
-1.47789	0.738945	-6.75311	0.000658323	0.1297	0.284582	SELENOKP1
2.00152	1.00076	6.74928	0.000660232	0.1297	0.281854	GAPDHP43
1.07081	7.34909	6.73964	0.000665075	0.1297	0.274968	GEM
-1.02088	8.978	-6.7024	0.000684159	0.132371	0.248287	TMEM37
1.41027	0.705136	6.62441	0.000726215	0.138105	0.191881	STAU2P1
-1.75386	3.37295	-6.52941	0.000781559	0.145488	0.122173	FAM47E
-2.26695	1.41457	-6.51154	0.000792503	0.146202	0.108943	UHRF1BP1L-DT
1.96257	5.04527	6.47307	0.000816684	0.146202	0.0803121	MYPN
-1.42883	5.52911	-6.45697	0.000827054	0.146202	0.0682785	RHPN1-AS1
-1.16897	4.99573	-6.45367	0.000829195	0.146202	0.0658112	LINC01970
-1.19597	3.59419	-6.44871	0.000832429	0.146202	0.0620972	PCDHB16
1.29265	0.646325	6.44868	0.000832451	0.146202	0.062071	SMYD3-IT1
1.29265	0.646325	6.44868	0.000832451	0.146202	0.062071	TBX3-AS1
-1.60827	0.804136	-6.4391	0.000838741	0.146202	0.0548858	OXR1-AS1
-1.46912	4.11965	-6.37132	0.000884848	0.15099	0.00371911	TMSB4Y
2.31156	8.60274	6.32562	0.000917591	0.154432	-0.0311061	IL11
-1.32975	6.76536	-6.25032	0.000974641	0.16023	-0.0890615	SGMS1-AS1
-1.07978	6.31784	-6.24533	0.000978565	0.16023	-0.0929285	LINC01521
-3.42452	2.29827	-6.2436	0.000979929	0.16023	-0.0942691	CCDC170
-1.26032	7.20855	-6.23764	0.000984646	0.16023	-0.0988921	CCDC69
2.11913	1.05956	6.21504	0.00100278	0.161038	-0.116469	DUSP26
1.86247	0.931233	6.18465	0.00102777	0.161038	-0.14021	AVPR2
1.81951	8.28105	6.18174	0.0010302	0.161038	-0.142484	OXTR
-2.51913	1.71689	-6.16549	0.00104389	0.161038	-0.155235	SPEGNB
1.80022	0.90011	6.1554	0.0010525	0.161038	-0.163167	PRSS22
1.80022	0.90011	6.1554	0.0010525	0.161038	-0.163167	RAG2
-1.97429	6.04063	-6.15	0.00105714	0.161038	-0.167416	TNFRSF13C
1.93562	3.32512	6.14363	0.00106265	0.161038	-0.172439	MMP23B
1.06258	7.29624	6.11424	0.00108848	0.161038	-0.195667	HSPA1L
-1.36484	5.15673	-6.09376	0.00110691	0.161038	-0.211921	DENND1C
-1.61374	0.806872	-6.07871	0.00112069	0.161038	-0.223899	CTBP2P7
-1.61374	0.806872	-6.07871	0.00112069	0.161038	-0.223899	ELOCP21
-1.61374	0.806872	-6.07871	0.00112069	0.161038	-0.223899	SPDYE2
-1.10262	3.37279	-6.06994	0.0011288	0.161261	-0.230894	GATA6-AS1
2.78661	3.00158	6.03884	0.00115814	0.163551	-0.25578	HSPA7
1.01082	11.9329	6.01078	0.00118537	0.164968	-0.278347	STC2
-1.16066	6.38496	-5.99645	0.00119955	0.164968	-0.289909	ZNF710-AS1
-1.04157	5.74213	-5.97216	0.00122406	0.165206	-0.309579	KCNJ2
-1.49835	2.77765	-5.96796	0.00122835	0.165206	-0.312986	MYCN
-1.51321	5.59632	-5.92886	0.00126918	0.168574	-0.34483	GASK1B
1.35245	6.03922	5.9201	0.00127854	0.168904	-0.351993	NR4A3
-1.75172	7.97729	-5.90801	0.00129159	0.169716	-0.361898	RBFOX3
1.42134	0.710668	5.84583	0.00136118	0.171503	-0.413155	RPL31P38
1.30114	0.650572	5.84171	0.00136595	0.171503	-0.416573	RPL12P41
1.10536	0.552678	5.81898	0.00139257	0.171503	-0.435455	MTIF2P1
1.10536	0.552678	5.81898	0.00139257	0.171503	-0.435455	MYL12BP3
1.10536	0.552678	5.81898	0.00139257	0.171503	-0.435455	RN7SKP239
1.10536	0.552678	5.81898	0.00139257	0.171503	-0.435455	RPL29P3
1.10536	0.552678	5.81898	0.00139257	0.171503	-0.435455	RTRAFP1
-1.06162	5.51023	-5.81139	0.00140158	0.171503	-0.441769	FAM66C
-1.56201	7.83504	-5.79406	0.00142243	0.17303	-0.456234	PTP4A3
-1.09501	4.93426	-5.7439	0.00148483	0.174664	-0.498335	ARIH2OS
-1.27607	0.638037	-5.73767	0.00149279	0.174664	-0.503583	AFG3L2P1
-1.21076	3.79447	-5.68947	0.00155613	0.179206	-0.544413	HOXA9
1.39834	3.67786	5.65416	0.00160451	0.181846	-0.574541	RPL4P6
-1.0385	7.6519	-5.6221	0.00164991	0.183169	-0.602035	SLC16A6
1.74138	1.21282	5.61827	0.00165544	0.183169	-0.605333	ATP5MC1P5
2.04727	8.23204	5.61372	0.00166204	0.183169	-0.609253	MARCHF4
-1.12386	4.68782	-5.6095	0.00166817	0.183169	-0.612885	TMEM139
1.12995	13.311	5.59681	0.00168679	0.183169	-0.623839	HSPH1
1.31571	3.89635	5.58817	0.0016996	0.183169	-0.631304	NIBAN3
-1.03616	6.23349	-5.58313	0.00170713	0.183178	-0.63567	HOXC4
-1.18436	7.58737	-5.52968	0.00178936	0.188704	-0.682152	KLF9
-1.0947	5.45436	-5.51544	0.00181203	0.190278	-0.694607	IFI16
-1.61849	2.35265	-5.47175	0.00188366	0.19385	-0.733001	RNF225
-1.0446	3.41925	-5.47066	0.00188548	0.19385	-0.733959	CCDC65
-1.4824	3.45506	-5.45711	0.00190838	0.194576	-0.745927	HOXA-AS3
1.0772	11.6985	5.44257	0.00193332	0.19559	-0.758802	CHORDC1
1.01002	2.18078	5.44126	0.00193558	0.19559	-0.759962	PTGES3P4
1.39067	11.823	5.43687	0.00194319	0.19559	-0.763855	PMEPA1
1.51169	0.755845	5.42851	0.00195777	0.19559	-0.771274	RPL14P6
-2.12131	4.9594	-5.40572	0.00199818	0.19559	-0.791557	CES5AP1
-1.90101	1.23159	-5.40466	0.00200009	0.19559	-0.792508	SPATA4
1.00736	7.7427	5.40416	0.00200098	0.19559	-0.792948	FGFBP1
-1.0255	3.58163	-5.39746	0.00201307	0.19559	-0.798929	DLG2
2.74889	1.91445	5.3833	0.00203888	0.19559	-0.811589	GRK7
1.32075	3.06855	5.37529	0.00205365	0.19559	-0.818767	GDF6
1.87283	0.936417	5.36577	0.00207137	0.196516	-0.827308	TIMM8AP1
-1.6219	6.5021	-5.36081	0.00208065	0.196638	-0.831758	NUP153-AS1
1.2681	4.827	5.31077	0.00217719	0.200059	-0.87691	WFDC21P
-1.02913	4.78379	-5.30426	0.00219013	0.200059	-0.882816	ULK4P1
1.67343	2.45046	5.2784	0.00224238	0.200384	-0.90632	PHB1P19
1.01974	5.69209	5.25291	0.0022953	0.200384	-0.929592	PLA2G4C
-1.07698	4.6895	-5.23205	0.00233966	0.200384	-0.948708	CHRNB4
1.74449	5.12779	5.23097	0.00234197	0.200384	-0.949694	SEMA7A
1.54047	3.41629	5.22255	0.00236019	0.200384	-0.957433	PSAT1P3
-2.60046	1.30023	-5.222	0.00236138	0.200384	-0.95794	PSD2
1.10422	11.2491	5.21764	0.00237087	0.200384	-0.961948	MICAL3
-1.12728	3.86016	-5.2164	0.00237359	0.200384	-0.963092	ACVRL1
-2.36174	1.18087	-5.21569	0.00237513	0.200384	-0.963741	ITFG1-AS1
1.29808	7.29923	5.21534	0.00237591	0.200384	-0.964068	QRICH2
-1.04946	4.70324	-5.2145	0.00237774	0.200384	-0.964839	TRAM1L1
2.57609	1.84428	5.17594	0.00246395	0.205932	-1.00045	OLR1
-1.24749	3.84662	-5.1365	0.00255586	0.210737	-1.03712	AGTR1
1.42393	5.16778	5.13378	0.00256234	0.210737	-1.03966	ODAD3
-1.62154	1.14651	-5.12963	0.00257227	0.210737	-1.04354	ADCY4
-1.2207	3.26447	-5.10349	0.00263581	0.212842	-1.06799	COSMOC
-1.10452	4.23495	-5.0847	0.0026826	0.213761	-1.08564	SLC30A6-DT
1.06586	5.76604	5.08433	0.00268353	0.213761	-1.08599	CAVIN4
1.15553	1.85384	5.08316	0.00268648	0.213761	-1.08709	PPIAP19
-1.36757	4.38955	-5.08251	0.00268811	0.213761	-1.0877	LINC01619
-1.25566	5.74679	-5.07549	0.00270589	0.214481	-1.09432	ITGB2-AS1
1.13136	5.04349	5.06698	0.00272759	0.215506	-1.10234	TAPT1-AS1
-1.15218	4.48255	-5.04649	0.00278071	0.217604	-1.12171	SHANK1
-3.07934	2.22709	-5.03893	0.0028006	0.217909	-1.12887	HGF
1.44024	2.88034	5.03007	0.00282413	0.217909	-1.13727	SPRN
-1.01966	6.61618	-5.02827	0.00282894	0.217909	-1.13899	LINC03072
1.14691	8.45626	5.02013	0.00285079	0.218905	-1.14672	HSPB8
-1.17841	4.17734	-4.99619	0.00291619	0.221847	-1.16953	TPH1
1.00563	4.9618	4.95627	0.00302912	0.227619	-1.20777	CFAP251
-1.51648	9.22048	-4.94994	0.00304748	0.228301	-1.21386	NFKBIZ
1.03644	4.76806	4.93932	0.00307856	0.22905	-1.22408	FUT1
-1.15369	8.27757	-4.93698	0.00308545	0.22905	-1.22633	ETV1
1.22555	0.612773	4.91259	0.00315841	0.230292	-1.24989	ANKRD26P4
-1.22561	5.28662	-4.90238	0.00318956	0.231343	-1.25979	TPI1P2
2.04537	3.89249	4.8931	0.00321817	0.231343	-1.2688	KRTAP5-AS1
1.11642	0.558209	4.88347	0.00324814	0.231343	-1.27815	MIR149
1.11642	0.558209	4.88347	0.00324814	0.231343	-1.27815	MRPS15P1
1.11642	0.558209	4.88347	0.00324814	0.231343	-1.27815	RNU6-1316P
1.11642	0.558209	4.88347	0.00324814	0.231343	-1.27815	SDCBPP3
-1.65415	2.54173	-4.87668	0.00326948	0.231521	-1.28476	HCAR1
-1.72894	0.864469	-4.86367	0.00331082	0.233774	-1.29744	RPL11P1
2.2532	1.1266	4.84026	0.00338671	0.237089	-1.32034	SERPINA10
1.25255	5.37582	4.82311	0.00344354	0.237246	-1.33715	GJB3
-1.40668	9.38345	-4.81908	0.00345706	0.237246	-1.34111	ZDHHC8BP
-2.00314	1.33731	-4.81779	0.00346141	0.237246	-1.34239	ITPR1-DT
1.93924	2.59189	4.7567	0.00367424	0.245335	-1.40276	SEPTIN7P7
1.51393	4.11643	4.74152	0.00372942	0.246362	-1.41785	CLDN9
-1.18207	3.67812	-4.74022	0.00373415	0.246362	-1.41914	ST3GAL5-AS1
-1.46518	6.25535	-4.73778	0.00374312	0.246362	-1.42157	AHRR
-1.15666	5.88063	-4.73297	0.0037609	0.246362	-1.42637	IFIT3
-1.03661	7.05601	-4.72799	0.00377938	0.246362	-1.43134	CCNG2
1.10818	10.3121	4.72078	0.00380632	0.246528	-1.43854	DNAJB2
1.14741	9.86685	4.72032	0.00380806	0.246528	-1.439	MROH6
-2.83401	2.00301	-4.71628	0.00382326	0.246528	-1.44304	ZBED9-AS1
1.25663	8.82352	4.70256	0.00387537	0.248544	-1.45676	OSBP2
2.10073	1.42261	4.69742	0.00389511	0.248599	-1.46191	HNRNPA1P27
-1.09083	3.92525	-4.67317	0.00398985	0.251554	-1.48629	ARMCX4
1.42003	7.06413	4.67257	0.00399222	0.251554	-1.48689	PEAR1
-1.85322	5.20466	-4.66345	0.00402854	0.251881	-1.49608	KIF25-AS1
-1.04376	4.83477	-4.64371	0.00410843	0.253885	-1.51602	ST6GALNAC1
1.08177	9.44788	4.62708	0.00417716	0.253885	-1.53287	LAMC2
1.88575	0.942876	4.6237	0.00419127	0.253885	-1.53629	GAPDHP22
-1.2284	4.65811	-4.62037	0.00420524	0.253885	-1.53967	B3GALT4
-2.33616	2.32126	-4.61048	0.00424707	0.25455	-1.54973	IGFALS
-1.41759	4.65585	-4.58609	0.00435219	0.254848	-1.57458	LINC01977
1.32554	9.32033	4.58519	0.00435615	0.254848	-1.57551	HSP90AA2P
-1.34144	2.65281	-4.58293	0.00436605	0.254848	-1.57782	CHKA-DT
1.48014	2.01614	4.57746	0.00439011	0.255625	-1.58341	TVP23CP2
1.67717	0.838587	4.54506	0.00453584	0.258958	-1.61663	INSC
1.13461	3.53643	4.53805	0.00456809	0.258958	-1.62384	BCL2A1
-1.31309	2.27266	-4.53774	0.0045695	0.258958	-1.62415	RPS15AP30
2.2473	1.66366	4.52725	0.00461825	0.258958	-1.63496	MIA
1.44664	11.4729	4.5245	0.00463114	0.258958	-1.6378	NFKB2
-1.30464	4.09052	-4.52388	0.00463404	0.258958	-1.63843	MINDY2-DT
1.17007	9.00017	4.5227	0.00463961	0.258958	-1.63966	PPP1R13L
1.07554	3.98275	4.52025	0.00465116	0.258958	-1.64219	TMEM171
-1.95346	1.43405	-4.51494	0.00467625	0.258958	-1.64767	NPTX2
1.06181	4.51402	4.50903	0.00470438	0.259101	-1.65378	DAW1
-2.30587	2.27048	-4.50459	0.00472562	0.259192	-1.65836	RWDD3-DT
-2.15484	2.06627	-4.49692	0.00476264	0.259765	-1.66631	RNU6ATAC18P
-1.73562	5.82429	-4.49368	0.00477836	0.259765	-1.66967	NRG4
1.93312	4.86381	4.49045	0.00479405	0.259989	-1.67301	SPNS2
-1.09772	8.24865	-4.45674	0.00496181	0.26239	-1.70807	MIRLET7IHG
1.21018	3.71479	4.44666	0.00501328	0.26239	-1.7186	PGBD5
1.7189	1.21387	4.44436	0.00502509	0.26239	-1.721	CBX1P2
-1.19983	3.94408	-4.42876	0.0051061	0.26239	-1.73731	LINC02893
-1.26805	4.6036	-4.4254	0.00512377	0.26239	-1.74084	USP46-DT
1.76803	1.25625	4.42503	0.0051257	0.26239	-1.74122	FLVCR2-AS1
-2.36569	1.8045	-4.42369	0.00513281	0.26239	-1.74263	FAM90A25P
1.48963	7.10929	4.42341	0.00513427	0.26239	-1.74293	CPA4
1.42896	4.67886	4.42335	0.0051346	0.26239	-1.74299	RAB7B
-1.27056	3.0214	-4.42028	0.00515082	0.26239	-1.74621	TMSB15B-AS1
-1.34003	1.00576	-4.41482	0.00517982	0.262838	-1.75194	ARL4AP4
-1.48441	1.07795	-4.41017	0.00520464	0.262838	-1.75682	MIR7851
3.26267	2.17134	4.40542	0.00523016	0.262838	-1.76181	CNN1
-2.412	1.82765	-4.40334	0.00524136	0.262838	-1.764	PPP4R4
1.162	5.00422	4.39809	0.00526982	0.263191	-1.76952	SSUH2
1.06435	10.8164	4.39129	0.00530693	0.264507	-1.77669	TRAF2
1.0277	6.63194	4.37829	0.00537863	0.265246	-1.79039	FAM131B-AS2
-1.33477	3.85819	-4.36516	0.00545223	0.265818	-1.80428	C4orf46P2
1.42973	4.51296	4.33331	0.00563553	0.268389	-1.83807	HSP90AA3P
-1.45426	3.35322	-4.33262	0.00563957	0.268389	-1.8388	FOXG1
2.51231	1.81239	4.3295	0.00565788	0.268389	-1.84212	LYPLAL1-DT
-1.03861	5.2763	-4.32444	0.00568778	0.268597	-1.84751	LINC00920
1.23849	0.619243	4.31068	0.00576997	0.268994	-1.86218	SCYGR2
1.87514	1.30981	4.30719	0.00579106	0.268994	-1.86591	DUX4L9
-1.22038	5.41504	-4.30152	0.00582546	0.269228	-1.87196	SCART1
-1.63842	4.98753	-4.29736	0.00585088	0.269228	-1.87642	ACVR2B-AS1
1.11861	12.244	4.29253	0.00588048	0.269581	-1.88158	KRT80
1.3292	8.45819	4.27984	0.00595915	0.27122	-1.89518	LINC00707
-1.34251	5.16081	-4.27797	0.00597085	0.27122	-1.89719	PCBP3
-1.28934	5.62638	-4.26563	0.00604866	0.271573	-1.91044	LINC01948
-1.54982	5.14962	-4.25972	0.00608635	0.271573	-1.9168	TMC8
1.03769	2.59161	4.25662	0.0061062	0.271573	-1.92013	CELP
3.05208	2.31401	4.25641	0.00610755	0.271573	-1.92036	MSANTD1
-1.42045	0.710226	-4.25494	0.006117	0.271573	-1.92194	PTPRCAP
-1.32468	4.89409	-4.25462	0.00611911	0.271573	-1.92229	CLDN7
-2.05709	2.14609	-4.2455	0.00617814	0.271573	-1.93212	NSMCE1-DT
1.35942	1.94638	4.2406	0.0062101	0.271892	-1.9374	RSPH10B
-1.26126	3.94011	-4.2393	0.00621859	0.271892	-1.9388	BCHE
1.58678	1.13552	4.22482	0.00631433	0.272418	-1.95445	MRRFP1
-1.09614	1.66449	-4.21901	0.00635326	0.272418	-1.96075	RPL36AP16
-2.29231	3.29832	-4.21793	0.00636051	0.272418	-1.96191	DUSP15
-1.03089	2.84084	-4.19672	0.00650495	0.275144	-1.98492	C1orf21-DT
-1.04003	5.15099	-4.18937	0.0065559	0.27537	-1.99292	ADH6
-1.88471	0.942354	-4.17279	0.00667247	0.276953	-2.01098	SEC1P
-1.31208	3.20781	-4.1567	0.00678777	0.279787	-2.02855	SNORA55
-1.35151	7.28794	-4.15641	0.00678987	0.279787	-2.02887	LNCOC1
-1.7612	2.69709	-4.1522	0.00682047	0.279787	-2.03348	ATP5F1AP10
-1.78515	4.65741	-4.14189	0.00689597	0.281525	-2.04477	FAM86B2
-1.25616	3.59255	-4.1356	0.00694247	0.282434	-2.05166	SLC2A4
1.81159	1.26022	4.11386	0.00710608	0.284985	-2.07556	SF3A3P1
1.19118	11.0043	4.10293	0.00718992	0.286547	-2.0876	FOSL1
-1.0224	7.63651	-4.09581	0.00724517	0.287259	-2.09545	RBM43
1.54152	9.32009	4.08397	0.00733814	0.288995	-2.10854	NPTX1
-1.11621	3.55649	-4.07545	0.00740586	0.289231	-2.11797	MPP7
-1.81419	1.85294	-4.07208	0.00743283	0.289231	-2.12171	LINC01359
-1.78361	1.88066	-4.0683	0.00746322	0.289253	-2.1259	AFTPH-DT
-1.22669	2.65083	-4.04048	0.00769124	0.292615	-2.1568	LCNL1
1.06018	2.35024	4.04009	0.00769447	0.292615	-2.15724	PSMC1P9
-1.32386	5.86817	-4.03797	0.00771219	0.292615	-2.1596	SYS1-DBNDD2
1.58131	3.84736	4.01917	0.00787119	0.293491	-2.18057	AMHR2
1.09706	2.72754	4.01395	0.00791598	0.294714	-2.1864	SNX5P2
1.26393	0.974093	4.00858	0.0079624	0.295101	-2.1924	IGLJCOR18
-1.05251	3.76347	-4.00679	0.00797795	0.295232	-2.19441	ARHGAP28
2.03242	1.55622	3.99113	0.00811533	0.297627	-2.21196	BACH1-IT1
-1.75059	1.69956	-3.98254	0.00819178	0.298461	-2.2216	TMEM232
1.28702	2.79914	3.96547	0.00834618	0.300559	-2.2408	VDAC1P3
1.24458	4.32919	3.96325	0.00836654	0.300559	-2.2433	GJC2
1.08097	3.08867	3.95216	0.00846892	0.301373	-2.25581	RPS4XP16
-2.35798	1.765	-3.95103	0.00847938	0.301373	-2.25708	HTR2B
-1.2989	4.9991	-3.94847	0.00850327	0.301373	-2.25997	CDNF
1.29566	12.5694	3.9431	0.00855355	0.301546	-2.26603	TNFRSF12A
-1.53182	2.84056	-3.93868	0.00859521	0.302581	-2.27103	PCDHA8
1.31725	6.58419	3.93349	0.00864439	0.30273	-2.2769	KRT6A
1.52558	3.24605	3.93256	0.00865323	0.30273	-2.27795	LINC02816
-1.05622	6.65746	-3.92173	0.00875707	0.303496	-2.29022	DEPTOR
1.03326	3.55125	3.91295	0.00884222	0.305039	-2.30018	H2AZP3
-1.2251	3.98514	-3.9104	0.00886719	0.305039	-2.30308	RPGRIP1
1.10155	3.46399	3.90372	0.0089328	0.305221	-2.31067	HSPE1P4
-1.07199	5.23256	-3.90264	0.00894348	0.305221	-2.31189	LHX9
1.31811	2.76072	3.89574	0.00901196	0.306534	-2.31974	DNAJA1P3
1.56668	3.18715	3.88966	0.00907272	0.307362	-2.32666	PRMT5-AS1
-2.75963	1.96582	-3.87889	0.0091816	0.308916	-2.33894	LINC01389
-1.20509	3.28842	-3.87316	0.00924013	0.309752	-2.34548	SLC16A6P1
1.54425	4.91347	3.86841	0.00928906	0.310338	-2.35091	PLCH2
-1.30366	2.96785	-3.83861	0.00960213	0.314898	-2.38504	TMSB15A
-1.83665	1.90718	-3.83094	0.0096846	0.3152	-2.39385	FAM90A1
1.32544	3.02388	3.82788	0.00971777	0.3152	-2.39737	PA2G4P1
-1.19093	4.22826	-3.81714	0.00983507	0.3152	-2.40972	REM2
1.46582	2.88854	3.81285	0.00988235	0.3152	-2.41466	GLDCP1
-1.75518	1.21333	-3.81221	0.00988941	0.3152	-2.4154	TAS2R63P
-1.10854	4.97131	-3.81137	0.00989866	0.3152	-2.41636	TDH-AS1
1.08689	10.2497	3.80468	0.00997313	0.3152	-2.42408	MICALL2
1.04975	3.13323	3.79238	0.0101116	0.316512	-2.43828	CHORDC1P4
-1.94857	0.974283	-3.78799	0.0101615	0.316735	-2.44335	FFAR1
-1.21922	2.77142	-3.78711	0.0101715	0.316735	-2.44437	ISLR2
-1.33192	8.55052	-3.78089	0.0102428	0.317385	-2.45156	CACNG6
1.01134	2.57113	3.77823	0.0102735	0.317805	-2.45464	KRT18P5
1.28783	3.07105	3.77747	0.0102822	0.317805	-2.45552	EPHA2-AS1
-1.03655	4.34568	-3.77026	0.010366	0.319204	-2.46388	MAPK10
1.09758	2.16841	3.77022	0.0103665	0.319204	-2.46393	SREBF2-AS1
-1.36434	4.38847	-3.74979	0.0106078	0.31963	-2.48764	ARRDC3-AS1
-1.33265	0.947417	-3.74884	0.0106193	0.31963	-2.48875	COILP1
1.43357	2.4387	3.74808	0.0106284	0.31963	-2.48963	TERF1P4
-1.0991	3.63089	-3.74757	0.0106345	0.31963	-2.49023	COLCA1
-2.17024	1.61665	-3.74389	0.0106787	0.31963	-2.4945	LZTS1
-1.47247	6.32562	-3.74292	0.0106905	0.31963	-2.49564	DDIT4L
-1.93735	2.12186	-3.73576	0.0107773	0.319958	-2.50397	THRB-AS1
1.44353	3.80482	3.73541	0.0107816	0.319958	-2.50438	SELPLG
-2.30555	2.22771	-3.7202	0.0109688	0.321323	-2.52213	PLIN5
1.57525	7.17653	3.71902	0.0109835	0.321323	-2.52351	SPRED3
2.77427	2.19442	3.71857	0.0109891	0.321323	-2.52403	PDE4C
1.18139	1.28724	3.71305	0.0110581	0.321323	-2.53048	NCF1B
-1.20855	3.96775	-3.71163	0.0110759	0.321323	-2.53214	ADHFE1
-1.06565	5.3071	-3.70672	0.0111378	0.321323	-2.53788	PRR15L
-1.98567	1.61449	-3.70642	0.0111415	0.321323	-2.53823	IL17C
-1.05862	5.50125	-3.70567	0.011151	0.321323	-2.5391	SERPINA6
1.54494	8.04804	3.70159	0.0112029	0.322338	-2.54389	ARPIN-AP3S2
-1.08857	7.14892	-3.69878	0.0112387	0.32299	-2.54718	RAB37
-1.61079	1.26272	-3.6965	0.0112678	0.323167	-2.54984	ABCC12
-2.66715	2.1114	-3.69164	0.0113302	0.323167	-2.55554	HMCN1
-1.39696	3.12275	-3.68797	0.0113776	0.323167	-2.55985	BCL11A
-1.17086	5.15297	-3.68413	0.0114275	0.323167	-2.56435	CLEC2B
-1.81272	4.06623	-3.68301	0.0114421	0.323167	-2.56567	LINC03034
-1.06838	3.92714	-3.67466	0.0115514	0.323512	-2.57547	VSIG10L-AS1
-1.23514	2.41779	-3.67423	0.0115571	0.323512	-2.57598	RN7SL535P
1.05594	5.74142	3.66672	0.0116566	0.324108	-2.58482	HSP90AB2P
1.12731	13.4534	3.66646	0.0116601	0.324108	-2.58512	COL7A1
-2.40254	1.65859	-3.656	0.0118002	0.325584	-2.59744	HNMT
-1.08211	2.49483	-3.65268	0.011845	0.326251	-2.60135	ASMT
-2.63883	2.09055	-3.64448	0.0119567	0.327535	-2.61102	NEK5
1.13525	0.90975	3.63944	0.0120259	0.327711	-2.61697	NSA2P3
1.13525	0.90975	3.63944	0.0120259	0.327711	-2.61697	RN7SL833P
-1.12412	4.31684	-3.62156	0.0122751	0.328857	-2.63812	MX1
-1.00406	6.25043	-3.62012	0.0122954	0.328857	-2.63983	MCF2L
1.36024	1.03454	3.61984	0.0122994	0.328857	-2.64016	MKRN9P
-1.02348	5.8022	-3.61826	0.0123217	0.329096	-2.64203	B3GNT7
-1.19873	3.8683	-3.61328	0.0123923	0.329727	-2.64793	NYNRIN
-1.84356	1.45331	-3.58913	0.0127418	0.333786	-2.6766	DUOX2
2.21391	2.38445	3.57506	0.0129506	0.336069	-2.69337	SCDP1
2.02395	7.76199	3.57017	0.0130239	0.336069	-2.69919	TREX2
1.41068	0.705338	3.56919	0.0130387	0.336069	-2.70036	KRT8P11
1.23707	5.93645	3.5679	0.0130581	0.336069	-2.7019	ALOXE3
-2.0996	1.58133	-3.5362	0.0135469	0.342463	-2.7398	KCNK9
2.11293	1.63599	3.52591	0.0137099	0.343724	-2.75214	RAB42
1.09947	5.13609	3.5203	0.0137996	0.344949	-2.75887	SLC7A5P1
-1.12774	3.6387	-3.51586	0.0138712	0.345624	-2.7642	CBX3P2
1.13126	4.17211	3.51514	0.0138829	0.345624	-2.76507	RNF182
-1.26656	6.79928	-3.51381	0.0139044	0.345799	-2.76667	TTLL6
1.75968	0.879839	3.50762	0.0140051	0.346124	-2.77411	NPEPPSP2
-1.11427	4.05986	-3.50419	0.0140613	0.346553	-2.77824	KLHDC1
1.33424	4.98231	3.49443	0.0142223	0.347539	-2.78998	SLC23A3
1.12295	0.915898	3.49292	0.0142475	0.347539	-2.79181	UBE2NL
1.85706	1.96862	3.49229	0.0142579	0.347539	-2.79257	TGIF2P1
1.66446	1.18665	3.48459	0.0143869	0.349323	-2.80186	CNOT7P1
-1.35997	3.94893	-3.4827	0.0144187	0.349423	-2.80413	ZBTB7C
-2.1882	2.50733	-3.47877	0.0144851	0.349423	-2.80887	SEMA3D
-2.87436	2.20832	-3.47859	0.0144882	0.349423	-2.80909	DNAI7
-1.00564	8.75386	-3.4747	0.0145544	0.349423	-2.8138	PLEKHH2
-1.03328	2.24031	-3.45697	0.0148601	0.349423	-2.83523	RN7SL23P
-1.67289	2.24672	-3.45059	0.014972	0.349423	-2.84297	SPATA1
-1.31582	0.961705	-3.43753	0.0152037	0.351808	-2.85882	R3HDM2-DT
1.18364	5.93478	3.42373	0.0154528	0.354205	-2.87558	NAPSA
-2.11688	1.74586	-3.41959	0.0155284	0.355085	-2.88061	FRG1FP
-1.14481	5.13995	-3.40758	0.0157502	0.357353	-2.89524	GNG2
-1.15489	6.90159	-3.39849	0.0159205	0.358193	-2.90634	GLUL
1.17911	3.82251	3.39323	0.0160198	0.358193	-2.91275	ACSBG1
1.13118	2.28204	3.38785	0.0161222	0.358193	-2.91932	SNORD91B
1.76145	1.81467	3.38701	0.0161382	0.358193	-2.92034	TGFB3-AS1
1.44105	2.67781	3.37294	0.0164098	0.360342	-2.93756	RPL14P3
-2.32178	2.67358	-3.36819	0.0165027	0.361101	-2.94338	BPIFB1
-1.03259	5.7035	-3.36741	0.0165179	0.361101	-2.94433	STING1
-1.13274	0.902115	-3.365	0.0165653	0.361495	-2.94729	EIF1P6
-2.49122	2.96145	-3.36208	0.0166229	0.36243	-2.95087	HOXA11-AS
-1.14701	4.59494	-3.3602	0.01666	0.362595	-2.95316	LINC01126
-2.53682	2.13407	-3.3594	0.016676	0.362621	-2.95415	ZCCHC12
-1.16625	6.69155	-3.35398	0.0167838	0.364097	-2.9608	PIGZ
-1.03658	11.183	-3.35098	0.0168438	0.364097	-2.96448	GPCPD1
1.06591	10.0854	3.34723	0.0169193	0.364779	-2.96909	NUAK2
-1.39667	4.49504	-3.34701	0.0169237	0.364779	-2.96936	HMGCLL1
-1.41709	2.31298	-3.34551	0.016954	0.365047	-2.9712	TNFRSF6B
-1.49347	5.67848	-3.34426	0.0169793	0.365047	-2.97274	TRIM31
-2.42591	2.05537	-3.34377	0.0169892	0.365047	-2.97334	IFI44
1.54034	1.66853	3.34203	0.0170243	0.365346	-2.97547	DLEC1
-2.25618	2.22495	-3.34079	0.0170495	0.365347	-2.977	SKP1P1
-1.11322	2.85717	-3.33164	0.0172366	0.366781	-2.98825	FAR2P1
-1.46641	1.19053	-3.32887	0.0172937	0.366781	-2.99166	P2RX6P
-1.19994	5.02329	-3.32432	0.0173881	0.366781	-2.99727	PACSIN1
-1.93885	1.6397	-3.32298	0.0174159	0.366781	-2.99892	LINC02340
-1.56566	4.75788	-3.32238	0.0174284	0.366781	-2.99966	FMO5
1.00642	3.32872	3.32208	0.0174345	0.366781	-3.00002	TEDC2-AS1
1.20749	5.05817	3.32128	0.0174512	0.366819	-3.00101	ARC
1.00371	5.5174	3.31146	0.0176574	0.366866	-3.01312	RRN3P2
-2.5647	3.032	-3.31052	0.0176772	0.366866	-3.01428	CLPSL2
1.09978	3.03649	3.30012	0.0178987	0.367732	-3.02712	C1orf54
1.09195	12.9807	3.2918	0.0180781	0.368151	-3.0374	MAFK
-1.59286	4.64328	-3.28772	0.018167	0.368317	-3.04246	NPHS1
-1.14978	8.72537	-3.28701	0.0181824	0.368317	-3.04333	SLFN5
1.09697	2.01697	3.28589	0.018207	0.368317	-3.04472	FOXD4L3
-1.60601	3.96763	-3.28127	0.0183082	0.369318	-3.05044	SLC5A9
1.67326	1.41615	3.27935	0.0183504	0.369318	-3.05281	TWF1P2
-1.95575	2.33558	-3.27679	0.0184071	0.369326	-3.05599	NKX2-1
-1.04077	4.90451	-3.27576	0.0184298	0.369326	-3.05726	RUNDC3A
-1.01125	5.1629	-3.27425	0.0184633	0.369326	-3.05914	C4BPA
1.62864	1.7428	3.27182	0.0185173	0.369326	-3.06215	HPN
-1.02878	4.68165	-3.26886	0.0185833	0.369326	-3.06582	TMEM52
-1.06809	6.07253	-3.26631	0.0186406	0.369925	-3.06899	PRRT1B
-1.36018	1.13741	-3.2623	0.0187308	0.369925	-3.07396	RNU6-583P
-1.28097	9.43036	-3.26206	0.0187362	0.369925	-3.07426	ST8SIA4
-2.11281	2.35907	-3.24766	0.0190641	0.372977	-3.09214	LINC00605
1.10753	3.99691	3.24682	0.0190835	0.372977	-3.09319	ZNF365
-2.19131	1.87348	-3.24456	0.0191355	0.372977	-3.096	PDE1A
-1.29846	2.70689	-3.2435	0.0191602	0.372977	-3.09733	LINC00562
-1.14529	2.69797	-3.24303	0.019171	0.372977	-3.09791	PDCD6-DT
-1.71066	1.80117	-3.2367	0.0193181	0.373472	-3.10578	TMEM150B
-1.04946	10.4988	-3.23305	0.0194035	0.374112	-3.11033	SCNN1A
-1.53735	3.61488	-3.23073	0.0194581	0.374345	-3.11323	LBP
1.08991	1.81556	3.22155	0.0196752	0.375356	-3.12466	TNPO1P2
-1.687	1.96104	-3.21712	0.019781	0.37548	-3.13019	TXNDC2
-2.07099	2.49956	-3.20804	0.0199999	0.377158	-3.14153	NUDT16L2P
-1.14215	0.906817	-3.19697	0.0202704	0.378706	-3.15537	KLRC3
-1.15169	4.09454	-3.19584	0.0202983	0.378706	-3.15679	KBTBD11-AS1
1.05486	7.40143	3.1837	0.0206	0.379952	-3.17199	ANKRD1
-1.19996	2.96998	-3.17602	0.0207933	0.381009	-3.18161	LINC02568
-1.16519	6.07177	-3.17493	0.020821	0.381053	-3.18298	RUNDC3A-AS1
1.02502	2.26251	3.17435	0.0208356	0.381053	-3.1837	RN7SKP173
1.58023	3.31263	3.17315	0.020866	0.381053	-3.1852	CLEC18C
1.37306	3.7489	3.1717	0.0209031	0.381061	-3.18703	PTPRN
1.01615	5.56373	3.17076	0.0209271	0.381061	-3.18821	EFNA2
-1.07529	2.05651	-3.16582	0.0210534	0.382353	-3.19441	ZNF528
1.96137	1.67864	3.16106	0.0211759	0.382643	-3.20039	SHC4
-1.505	3.65189	-3.15975	0.0212097	0.382643	-3.20203	HAMP
1.26441	1.32875	3.15882	0.0212339	0.382643	-3.2032	HLX-AS1
1.49241	1.08833	3.1565	0.021294	0.382643	-3.20612	CPZ
1.1957	3.59736	3.15208	0.0214093	0.383401	-3.21168	HSPA8P7
1.02483	1.22678	3.13805	0.0217794	0.383401	-3.22932	MAPK6P3
1.36673	1.37991	3.13783	0.0217854	0.383401	-3.22961	RPL17P28
-1.02728	10.3179	-3.13312	0.0219113	0.383401	-3.23554	CP
-1.74077	1.82778	-3.13224	0.0219347	0.383401	-3.23664	EGILA
1.39455	1.0517	3.13013	0.0219915	0.383518	-3.2393	KCTD9P5
-1.76427	3.49732	-3.12673	0.0220833	0.383962	-3.24359	LRG1
-1.39274	3.95025	-3.12668	0.0220846	0.383962	-3.24365	OSCAR
-1.03233	4.67903	-3.12178	0.0222176	0.384423	-3.24983	FBXL22
-1.36978	6.01078	-3.11922	0.0222875	0.384585	-3.25307	LYRM9
-1.47173	3.09662	-3.10936	0.0225587	0.385326	-3.26551	SERPINB3
1.81165	1.44583	3.10756	0.0226087	0.385434	-3.26779	WDR5-DT
-1.03389	3.19879	-3.10354	0.0227204	0.38649	-3.27287	SP5
-1.07522	5.71164	-3.10314	0.0227316	0.38649	-3.27338	ANK3
-1.43521	1.20613	-3.09577	0.0229384	0.387916	-3.28269	ERC2
-1.26764	8.73836	-3.0914	0.0230621	0.388165	-3.28823	TJP3
1.04826	1.22068	3.09123	0.023067	0.388165	-3.28845	MT1P3
1.55455	1.50394	3.09079	0.0230795	0.388165	-3.289	RPS3AP38
1.48012	1.09448	3.08891	0.0231328	0.388287	-3.29138	RPS20P9
1.2904	0.999621	3.08818	0.0231538	0.388287	-3.29231	PAFAH1B1P2
-2.31545	1.93555	-3.08796	0.0231601	0.388287	-3.29259	CDH10
1.30471	1.92843	3.08508	0.0232421	0.389036	-3.29623	MYCBP2-AS1
-1.1599	3.14297	-3.07909	0.0234144	0.390721	-3.30383	GMPR
1.09434	7.87845	3.06898	0.023708	0.392987	-3.31665	CDC42EP2
1.02795	3.86126	3.06583	0.0238003	0.393347	-3.32065	BEST3
-2.4007	2.10482	-3.06417	0.0238491	0.393347	-3.32276	LINC02649
1.02799	2.67682	3.06063	0.0239537	0.393347	-3.32725	C19orf38
1.78712	1.47308	3.05816	0.0240269	0.393347	-3.33039	YWHAZP4
-1.29575	1.90304	-3.04875	0.0243077	0.393347	-3.34235	MSANTD3P1
-1.32704	1.15204	-3.04826	0.0243224	0.393347	-3.34297	DUX4L50
-1.06163	2.83477	-3.04547	0.0244065	0.393347	-3.34652	PIFO
-1.96124	2.42203	-3.04465	0.0244313	0.393347	-3.34756	KCNA2
-1.42575	1.24441	-3.0394	0.0245906	0.393347	-3.35424	IRAG1
-1.42575	1.24441	-3.0394	0.0245906	0.393347	-3.35424	NPAP1P9
1.62201	1.90725	3.03794	0.024635	0.393347	-3.3561	LINC01554
1.12761	2.28025	3.03612	0.0246906	0.393347	-3.35842	RPS15AP24
-1.4383	1.20767	-3.03529	0.0247162	0.393347	-3.35948	PHETA2
-1.095	3.43947	-3.0275	0.0249559	0.393347	-3.3694	EVA1A-AS
1.88868	6.97292	3.02564	0.0250134	0.393347	-3.37177	LY6K
-1.12537	0.843773	-3.02436	0.0250534	0.393347	-3.37341	RNU1-72P
-1.12557	9.8676	-3.0219	0.0251297	0.393347	-3.37654	RNA5-8SN3
-2.26481	1.97482	-3.01683	0.0252885	0.393347	-3.38302	ABCB4
-1.32898	1.15301	-3.01175	0.0254484	0.393694	-3.38949	HDC
1.62908	1.37078	3.01142	0.0254588	0.393694	-3.38991	CD7
-1.12891	9.85557	-3.00911	0.0255319	0.39375	-3.39286	RNA5-8SN2
-1.48815	4.0861	-3.00515	0.025658	0.393837	-3.39793	LINC00479
-1.04092	4.74557	-2.99731	0.0259092	0.395098	-3.40794	TLR3
-1.76247	2.06436	-2.99682	0.025925	0.395098	-3.40856	GPR150
-1.61053	4.0646	-2.99345	0.0260341	0.39547	-3.41288	MGC32805
2.03351	1.80472	2.99271	0.026058	0.39547	-3.41382	WDR88
-1.47281	1.07215	-2.98596	0.0262781	0.396573	-3.42246	EYS
1.02303	6.62597	2.98086	0.0264456	0.398175	-3.42899	SOX8
-1.45712	3.80848	-2.97347	0.0266906	0.399231	-3.43847	NR3C2
-1.06461	1.81389	-2.96947	0.0268241	0.399627	-3.44359	MIR6766
-1.09022	2.34533	-2.9668	0.0269136	0.399852	-3.44701	LINC02202
-1.70329	1.93062	-2.96579	0.0269475	0.399852	-3.4483	MSH4
-1.02529	7.8619	-2.9646	0.0269877	0.400206	-3.44983	FMN1
1.84602	1.84466	2.96406	0.0270058	0.400233	-3.45052	LSMEM2
-1.22964	4.39355	-2.95933	0.0271659	0.400549	-3.45659	GPR132
1.12709	3.17267	2.95636	0.027267	0.400549	-3.46041	PRDX1P1
1.7365	1.44777	2.95504	0.0273122	0.400549	-3.46211	KIF19BP
-1.00163	5.12009	-2.95482	0.0273195	0.400549	-3.46238	GOLGA4-AS1
1.76475	2.1417	2.95388	0.0273516	0.400549	-3.46359	IL21R
-1.72938	10.3263	-2.9501	0.0274812	0.400549	-3.46844	DHRS3
-2.55215	2.27888	-2.9421	0.0277578	0.400549	-3.47872	CRTC3-AS1
-1.07165	9.69661	-2.93853	0.0278824	0.400549	-3.48332	RNA5-8SN1
-1.22179	6.40271	-2.93605	0.0279692	0.400549	-3.48651	RARRES1
1.56293	1.32147	2.93261	0.0280898	0.400549	-3.49093	NPFF
-1.98889	1.76558	-2.93115	0.0281414	0.400549	-3.49281	APOBEC3H
-1.66253	1.31978	-2.92863	0.0282305	0.400549	-3.49605	LINC02983
1.09168	8.32984	2.92811	0.0282489	0.400549	-3.49672	UCN2
-1.26836	4.03388	-2.92739	0.0282745	0.400549	-3.49765	LINC01091
-2.38282	2.13847	-2.92711	0.0282843	0.400549	-3.49801	LINC01133
1.1015	2.71097	2.92706	0.0282861	0.400549	-3.49807	CKS1BP1
1.3718	4.15106	2.92606	0.0283218	0.400549	-3.49937	RAET1K
-2.16941	2.26286	-2.92588	0.028328	0.400549	-3.49959	DISP3
-1.06418	4.47395	-2.92574	0.0283329	0.400549	-3.49977	SERPINB5
1.06864	7.15775	2.9223	0.0284557	0.401775	-3.50421	CBARP
-1.56759	7.93452	-2.92152	0.0284833	0.401775	-3.5052	CD14
-1.96907	1.67196	-2.91952	0.0285552	0.401866	-3.50779	LINC02381
1.17116	0.957821	2.91802	0.0286088	0.40216	-3.50971	ABCB10P1
-1.90969	1.68065	-2.91308	0.028787	0.402508	-3.51608	SUSD3
-2.03465	2.57041	-2.91121	0.0288548	0.402508	-3.5185	NPY2R-AS1
-1.13316	1.18342	-2.91106	0.0288602	0.402508	-3.51869	RNU6-1016P
1.01093	1.20201	2.91008	0.0288957	0.402508	-3.51995	ARIH2P1
-1.67873	1.67469	-2.90944	0.0289188	0.402602	-3.52077	FCHO2-DT
1.26414	4.67299	2.90343	0.0291381	0.402806	-3.52852	CCBE1
1.05245	2.00411	2.90263	0.0291677	0.402806	-3.52956	SAP18P2
-1.05522	2.7867	-2.90236	0.0291774	0.402806	-3.5299	LINC00853
-1.17151	3.99516	-2.9021	0.0291869	0.402806	-3.53024	EDAR
2.4056	3.07842	2.90025	0.029255	0.402806	-3.53263	ZNF468
-1.04917	4.72939	-2.90014	0.0292592	0.402806	-3.53278	SLC16A14
-1.04378	6.8653	-2.8983	0.0293268	0.402806	-3.53514	MAOA
-1.18556	5.09456	-2.89535	0.029436	0.403442	-3.53895	PRRG4
-1.31989	3.61363	-2.89521	0.0294414	0.403442	-3.53914	TTLL13
-1.08588	3.64436	-2.89338	0.0295092	0.403763	-3.5415	AGMO
1.00185	3.09377	2.89288	0.0295278	0.403763	-3.54215	PDCD5P1
-1.26489	3.47251	-2.89288	0.029528	0.403763	-3.54215	CTNNA1-AS1
-1.43374	3.01921	-2.89036	0.0296216	0.40377	-3.5454	TBC1D29P
1.93537	1.52392	2.8897	0.0296463	0.40377	-3.54625	FXYD6-FXYD2
-1.11625	1.78367	-2.88706	0.0297452	0.40377	-3.54967	PIGAP1
1.2421	2.6768	2.88505	0.0298205	0.40377	-3.55226	PHB1P4
-1.31148	2.50196	-2.8824	0.0299204	0.40418	-3.55569	LINC02656
-1.35553	1.75229	-2.87719	0.0301176	0.405063	-3.56242	LINC00896
1.08395	1.94843	2.85733	0.0308826	0.409524	-3.58813	FOXD4L6
1.0654	2.25461	2.84845	0.0312315	0.410592	-3.59964	H3C7
1.24676	2.69149	2.84799	0.0312499	0.410592	-3.60024	MIR4479
1.98801	3.01614	2.8385	0.0316274	0.411534	-3.61254	LINC00431
1.76511	1.58052	2.83338	0.0318335	0.411534	-3.61919	LINC01391
1.07224	3.82676	2.83307	0.031846	0.411534	-3.6196	RPEL1
-1.42345	4.27136	-2.83223	0.0318798	0.411534	-3.62068	RAP2C-AS1
-1.64138	1.44234	-2.83127	0.0319189	0.411534	-3.62194	SOX2-OT
-1.85302	2.05411	-2.83085	0.0319358	0.411534	-3.62248	STXBP5-AS1
1.51586	1.11235	2.82689	0.0320965	0.411611	-3.62762	METTL8P1
1.76714	2.28727	2.82607	0.0321299	0.411611	-3.62868	MMP23A
1.38469	1.81188	2.82584	0.0321394	0.411611	-3.62899	UBE2L5
-1.26763	4.77289	-2.81504	0.0325831	0.413967	-3.64302	LINC00858
-1.3922	1.22763	-2.80715	0.0329112	0.415781	-3.65328	PCDHGC4
2.14985	1.97123	2.80145	0.0331509	0.417308	-3.66071	LINC01943
1.01543	4.684	2.79387	0.0334723	0.418143	-3.67057	CFAP57
1.7138	1.41314	2.79278	0.0335188	0.418143	-3.672	VPS11-DT
2.03106	1.69533	2.79266	0.0335236	0.418143	-3.67214	MTHFD2P7
-1.18725	1.08215	-2.789	0.0336805	0.4192	-3.67692	CHST9
-1.4806	1.32631	-2.7875	0.0337448	0.4192	-3.67887	EGR3
-1.4806	1.32631	-2.7875	0.0337448	0.4192	-3.67887	TMEM266
-2.30228	1.82142	-2.78199	0.0339828	0.420247	-3.68606	RLN2
-1.53845	2.71212	-2.78012	0.034064	0.420247	-3.6885	RFX3-DT
-1.01135	6.90391	-2.77962	0.0340856	0.420247	-3.68915	ICA1
-1.10853	0.858062	-2.77591	0.0342471	0.421017	-3.69398	RN7SKP203
1.57457	1.68171	2.77583	0.0342509	0.421017	-3.69409	MMP1
-1.14466	1.38495	-2.7742	0.0343219	0.421089	-3.69621	RPL36AP24
2.5249	3.20482	2.76108	0.0349019	0.421499	-3.71334	CYTH4
-1.62078	4.8093	-2.7603	0.0349368	0.421499	-3.71436	MILR1
-1.55313	1.39822	-2.75084	0.0353618	0.421499	-3.72672	TENM1
-1.23587	1.45327	-2.74871	0.0354582	0.421499	-3.7295	FEM1AP1
1.20004	2.45934	2.74696	0.0355377	0.421499	-3.73179	DHX9P1
-1.70425	1.57793	-2.74529	0.0356138	0.421499	-3.73397	EPSTI1
-1.49811	4.50415	-2.7436	0.0356909	0.421499	-3.73618	DACT2
-1.25554	6.93218	-2.74027	0.0358434	0.42206	-3.74054	CCDC33
-1.4852	1.3286	-2.73835	0.0359315	0.42206	-3.74304	C9orf78P2
-1.4852	1.3286	-2.73835	0.0359315	0.42206	-3.74304	MROH3P
1.44398	1.77403	2.73591	0.0360442	0.42206	-3.74624	RAD23BP1
-2.4276	2.11827	-2.73583	0.0360475	0.42206	-3.74634	DAND5
-1.13499	2.42026	-2.73499	0.0360863	0.42206	-3.74744	MIR106B
-1.0225	1.30431	-2.73496	0.0360878	0.42206	-3.74748	RNVU1-4
-1.0225	1.30431	-2.73496	0.0360878	0.42206	-3.74748	SNORA19
-1.28403	1.17355	-2.73409	0.0361283	0.422241	-3.74862	PPBP
1.88376	1.63984	2.73389	0.0361376	0.422241	-3.74889	PTCHD4
-1.01868	1.93068	-2.72954	0.0363393	0.423109	-3.75457	LINC03065
-1.56399	1.72784	-2.72932	0.0363496	0.423109	-3.75486	SKAP1
1.09215	0.8882	2.72668	0.036473	0.424143	-3.75832	MIR6813
1.14618	8.63279	2.72227	0.0366799	0.425341	-3.76409	RBM14-RBM4
1.1683	4.247	2.72111	0.0367344	0.425509	-3.76561	ACTN4P1
-1.22894	1.56031	-2.72006	0.0367842	0.425509	-3.76699	SNORA80B
1.03447	4.39653	2.71795	0.0368837	0.425509	-3.76975	PYY2
-1.08123	3.03429	-2.71778	0.0368919	0.425509	-3.76998	POGLUT2P1
-1.52488	1.78561	-2.71234	0.0371506	0.426077	-3.77711	KEL
-1.80408	4.31588	-2.70962	0.0372806	0.426077	-3.78068	METTL7A
-1.89809	2.56928	-2.7089	0.0373149	0.426077	-3.78161	CREB3L3
3.56273	4.63397	2.70827	0.037345	0.426077	-3.78244	NPHP3-ACAD11
-1.69363	2.20452	-2.70827	0.0373451	0.426077	-3.78244	RANP4
-1.18474	4.05811	-2.70744	0.0373852	0.426077	-3.78353	LMO2
1.22737	4.0371	2.70512	0.0374965	0.426077	-3.78657	CGB8
-1.31468	2.95968	-2.70346	0.0375767	0.426077	-3.78875	SLC25A28-DT
-1.82899	2.06071	-2.70337	0.0375809	0.426077	-3.78886	HFM1
-2.13083	2.73113	-2.7001	0.0377396	0.426893	-3.79316	CPB2-AS1
-2.19331	2.00113	-2.69978	0.0377548	0.426893	-3.79357	SLC44A4
1.40596	1.28251	2.69966	0.0377607	0.426893	-3.79373	DDX11L16
1.30741	3.64991	2.69826	0.037829	0.42697	-3.79557	AP2B1P1
1.30493	1.02471	2.69654	0.0379126	0.427334	-3.79783	LINC02478
1.64224	1.40065	2.69449	0.0380127	0.42807	-3.80052	HAX1P1
-1.28498	1.53229	-2.69301	0.038085	0.428491	-3.80245	SPINK13
1.07648	2.8073	2.68731	0.0383654	0.429154	-3.80993	SDHDP2
-1.47797	4.64477	-2.68208	0.038625	0.429154	-3.81681	ITGAL
-1.80979	1.59232	-2.68188	0.0386346	0.429154	-3.81706	SIPA1L1-AS1
1.15611	1.84866	2.68072	0.0386925	0.429154	-3.81859	OR1F2P
1.0684	4.34982	2.67932	0.0387625	0.429235	-3.82043	CHCHD2P9
-1.04789	1.29355	-2.67489	0.0389844	0.429855	-3.82625	NENFP1
-1.03009	2.22971	-2.67184	0.0391382	0.429855	-3.83027	OR4Q1P
1.49028	1.30138	2.67021	0.0392202	0.429855	-3.8324	RPL19P21
-1.97818	2.70493	-2.66974	0.0392443	0.429855	-3.83302	ANKRD22
-1.63379	2.12871	-2.66874	0.0392949	0.429855	-3.83434	MRPL40P1
1.61703	5.36168	2.66837	0.0393134	0.429855	-3.83482	EDN2
-1.1707	3.55491	-2.66594	0.0394371	0.429855	-3.83802	CERNA1
1.10367	1.24838	2.66571	0.0394487	0.429855	-3.83832	PTPN11P3
-1.91078	3.98575	-2.66467	0.0395015	0.429855	-3.83968	LINC01978
-1.83363	2.35282	-2.66381	0.0395455	0.429855	-3.84082	NFATC4
-1.05111	4.15101	-2.66294	0.03959	0.429855	-3.84196	CARD8-AS1
-1.01616	3.98141	-2.66229	0.0396235	0.429855	-3.84282	GRAMD1C
-1.07071	0.8711	-2.65769	0.0398595	0.429855	-3.84887	IGKV1OR1-1
-1.77067	2.25928	-2.6574	0.0398744	0.429855	-3.84925	TFEC
1.39754	1.25501	2.65579	0.039957	0.429855	-3.85136	ZSCAN5C
1.07569	2.71994	2.65502	0.039997	0.429855	-3.85238	SLC6A3
-1.32301	6.9965	-2.65428	0.0400354	0.429855	-3.85336	CORO2A
-2.03509	2.78768	-2.65303	0.0401	0.429855	-3.855	NOX5
1.44497	1.27872	2.65196	0.0401553	0.429855	-3.8564	KLHL10
-1.14372	4.49414	-2.65009	0.0402526	0.429855	-3.85887	MARVELD3
1.15051	0.947497	2.64948	0.040284	0.429855	-3.85966	CCDC121P1
-2.17831	2.87148	-2.64827	0.0403473	0.430087	-3.86126	WWP1-AS1
-1.23316	1.56242	-2.6442	0.0405602	0.431151	-3.86662	LGR5
-1.37393	1.27297	-2.64166	0.0406938	0.431561	-3.86997	RPL10P19
-1.13914	10.7405	-2.63951	0.0408071	0.432021	-3.8728	HNRNPUL2-BSCL2
1.5356	10.1239	2.638	0.0408866	0.432021	-3.87478	SENP3-EIF4A1
1.05109	3.61883	2.63592	0.0409968	0.432021	-3.87752	HSPA8P5
1.30833	1.0264	2.63519	0.0410355	0.432021	-3.87848	KRT18P65
-1.85685	2.39841	-2.63411	0.0410934	0.432021	-3.87992	MLNR
3.32496	3.12349	2.63292	0.0411567	0.432021	-3.88148	DHRS4L1
-1.47426	1.8161	-2.63088	0.0412654	0.432021	-3.88417	ENTPD4-DT
-1.19262	3.22543	-2.62745	0.0414491	0.432662	-3.88869	SHBG
2.02239	1.81848	2.62414	0.041627	0.43336	-3.89305	LINC00506
1.5587	1.45915	2.61667	0.0420323	0.434482	-3.9029	LINC02680
-1.16143	1.35033	-2.61406	0.0421747	0.434987	-3.90634	IQCB2P
-2.09023	1.94959	-2.60943	0.0424286	0.43591	-3.91245	NLGN4X
-1.09947	1.374	-2.6013	0.042879	0.436825	-3.92318	OR7E66P
1.36708	2.90284	2.60055	0.0429207	0.437053	-3.92417	HSPA8P8
1.21725	2.84533	2.59008	0.0435083	0.43898	-3.93799	FSCN1P1
1.08586	1.25729	2.58636	0.0437191	0.43898	-3.9429	HNRNPLP1
2.10065	2.92144	2.5817	0.0439852	0.43953	-3.94907	NGF
1.17629	1.28469	2.58099	0.0440256	0.439595	-3.95	RIMKLBP1
-1.32608	3.0147	-2.58015	0.0440738	0.439595	-3.95111	AQP4-AS1
-2.06975	2.54757	-2.57924	0.0441261	0.439595	-3.95231	TTLL7-IT1
-1.48861	1.66605	-2.57821	0.0441852	0.439595	-3.95368	GPR141
1.29527	3.75998	2.57417	0.0444182	0.440283	-3.95902	NANOS3
-1.03548	7.09079	-2.57322	0.0444732	0.440283	-3.96027	TTC39B
1.68685	1.52322	2.56997	0.044662	0.440623	-3.96457	LRRC55
-2.34088	1.94158	-2.56659	0.0448587	0.441051	-3.96904	MMP11
1.20971	3.67618	2.56558	0.0449178	0.441302	-3.97037	TMC3-AS1
-1.61691	3.37162	-2.56437	0.0449886	0.441302	-3.97197	DRAIC
-1.11281	1.54526	-2.56347	0.0450417	0.441384	-3.97317	RARRES2P2
-2.12604	2.02246	-2.55528	0.045525	0.443201	-3.984	LRRC70
1.01031	2.57176	2.55359	0.0456255	0.443477	-3.98624	TOMM40P2
1.51446	4.11485	2.55172	0.0457368	0.444032	-3.98871	ZNF225-AS1
1.1963	3.8779	2.55074	0.0457956	0.444206	-3.99001	CARD14
-1.77691	1.65959	-2.54895	0.0459022	0.444491	-3.99237	EPHA3
-1.26499	8.71159	-2.54718	0.0460084	0.444491	-3.99472	ZBTB20
1.19918	1.1396	2.54393	0.0462041	0.444491	-3.99902	LINC02585
1.19918	1.1396	2.54393	0.0462041	0.444491	-3.99902	MIR6804
1.68007	1.56394	2.5366	0.0466486	0.446011	-4.00873	DES
-1.95669	2.61515	-2.53555	0.0467125	0.446275	-4.01012	EPM2A-DT
1.38273	1.2476	2.53365	0.0468289	0.446456	-4.01264	PNPLA1
-1.02278	4.42941	-2.53166	0.0469504	0.44649	-4.01527	DACT3
3.48356	4.29798	2.52891	0.0471197	0.44652	-4.01892	LINC02067
1.65137	1.72405	2.52244	0.0475203	0.448182	-4.02749	RNVU1-30
-1.08237	1.18073	-2.52193	0.0475517	0.448182	-4.02816	DMRTC1B
1.25377	2.64785	2.5207	0.0476286	0.448247	-4.0298	RPSAP14
1.6068	1.50136	2.518	0.047797	0.448441	-4.03338	CICP4
1.6068	1.50136	2.518	0.047797	0.448441	-4.03338	SLC24A3
-1.26148	1.11926	-2.51554	0.0479507	0.448746	-4.03663	PARP1P1
-1.61221	2.30305	-2.51282	0.0481221	0.449448	-4.04024	TSPAN11
1.46972	1.99878	2.51191	0.0481796	0.449448	-4.04145	RSPH10B2
1.00684	3.16264	2.50889	0.0483704	0.449871	-4.04546	ANKK1
1.65932	1.3859	2.50808	0.0484213	0.449881	-4.04652	ACTBP7
1.44993	4.22892	2.50692	0.0484949	0.449891	-4.04806	NEDD8-MDP1
-1.15944	2.76503	-2.50431	0.048661	0.450642	-4.05152	LRP8-DT
-1.98025	2.4418	-2.49842	0.0490385	0.452301	-4.05934	TAC3
-1.5045	1.42253	-2.49639	0.0491692	0.452397	-4.06204	PTGER4P2-CDK2AP2P2
1.49077	1.7796	2.4872	0.0497654	0.454888	-4.07423	OLFM5P
1.10808	2.17237	2.48472	0.0499272	0.454888	-4.07752	NCF1
