# Supplementary material for: Heat shock transcription factor 1 acts as an endogenous protective mechanism in mechanically stretched alveolar epithelial cells
Source: Cell Stress Chaperones. 2026 Jul 10;31(5):100196. doi: 10.1016/j.cstres.2026.100196 (PMC13427404; doi:10.1016/j.cstres.2026.100196)
Supplement: Supplementary file 4 — Supplementary material [file mmc4.xlsx]

## Sheet: Sheet1
Table S2. Differential expression of heat-shock protein-related genes
GENE	Log2FC	P value
HSPA1A	2.16	< 0.005
HSPA1B	2.028	< 0.005
HSPA6	2.828	< 0.005
HSPA7	2.787	0.001
HSPB8	1.147	0.003
HSPH1	1.13	0.002
HSP90AA2P	1.326	0.004
HSP90AA3P	1.43	0.006
