# Supplementary material for: Heat shock transcription factor 1 acts as an endogenous protective mechanism in mechanically stretched alveolar epithelial cells
Source: Cell Stress Chaperones. 2026 Jul 10;31(5):100196. doi: 10.1016/j.cstres.2026.100196 (PMC13427404; doi:10.1016/j.cstres.2026.100196)
Supplement: Supplementary file 5 — Supplementary material [file mmc5.xlsx]

## Sheet: Sheet1
Gene	sgRNA spacer sequence	Modification
HSF1	5′-GTGGACCCTCGTGAGCGACC-3′	2′-O-methyl and phosphorothioate modifications at the first three 5′ and 3′ terminal RNA residues
