# Supplementary material for: Heat shock transcription factor 1 acts as an endogenous protective mechanism in mechanically stretched alveolar epithelial cells
Source: Cell Stress Chaperones. 2026 Jul 10;31(5):100196. doi: 10.1016/j.cstres.2026.100196 (PMC13427404; doi:10.1016/j.cstres.2026.100196)
Supplement: Supplementary file 6 — Supplementary material [file mmc6.xlsx]

## Sheet: Sheet1
Table S4. Primers for real time PCR.
Gene	Forward primer (5'->3')	Reverse primer (5'->3')
YAP1	TGCGTAGCCAGTTACCA	GGTGCCACTGTTAAGGA
ANFKD1	AGTAGAGGAACTGGTCACTGG	TGGGCTAGAAGTGTCTTCAGAT
CCN1	AAGAAACCCGGATTTGTGAG	GCTGCATTTCTTGCCCTTT
CCN2	GAGCAGCTGCAAGTACCAGT	GTCTTCCAGTCGGTAAGCCG
CRY1	GCAGTTGCTTGCTTCCTGACAC	GACAGCCACATCCAACTTCCAG
HSPA6	GCTGAGCAAGATGAAGGAGACG	GATGATCCGCAACACGTTGAGC
HSPA7	TGCAAAAGGATGAAAAGCCCG	TGGCTGAAGCTTCTTGTCGG
HSPA1A	ACCTTCGACGTGTCCATCCTGA	TCCTCCACGAAGTGGTTCACCA
HSPA1B	ACCTTCGACGTGTCCATCCTGA	TCCTCCACGAAGTGGTTCACCA
HSPA8	TCCTACCAAGCAGACACAGACC	CAGGAGGTATGCCTGTGAGTTC
HSPB8	CAGAGGAGTTGATGGTGAAGACC	ACTGTCACAGGATCCACCTCTG
HSPD1	TGCCAATGCTCACCGTAAGCCT	AGCCTTGACTGCCACAACCTGA
HSPA1L	AGCGGCTGCTTCAGGACTACTT	CCATCAGGATGGCTGCTTGTAC
HSPB1	CTGACGGTCAAGACCAAGGATG	GTGTATTTCCGCGTGAAGCACC
HSP90AA	CAAGTCTGGGACCAAAGCGTTC	CTTTCTCAGCAACCAAATAAGCAG
IL11	GGACCACAACCTGGATTCCCTG	AGTAGGTCCGCTCGCAGCCTT
TREX2	AGATTGCCGAGCTGTCCCTCTT	ACATGCACAGCGTGAGCTTGTC
HSPE1	ATGGCAGGACAAGCGTTTAGA	CCGATCCAACAGCGACTACT
HSPH1	TGAGAAACCTCGGATAGTGGT	TCCTGATACAGACGTAGGAGTG
IL1β	CCAGCTACGAATCTCCGACC	GGGAACTGGGCAGACTCAAA
β-actin	AGGATTCCTATGTGGGCGAC	ATAGCACAGCCTGGATAGCAA
