# Supplementary material for: Heat shock transcription factor 1 acts as an endogenous protective mechanism in mechanically stretched alveolar epithelial cells
Source: Cell Stress Chaperones. 2026 Jul 10;31(5):100196. doi: 10.1016/j.cstres.2026.100196 (PMC13427404; doi:10.1016/j.cstres.2026.100196)
Supplement: Supplementary file 7 — Supplementary material [file mmc7.xlsx]

## Sheet: gseapy.gene_set.prerank.report
Name	Term	ES	NES	NOM p-val	FDR q-val	FWER p-val	Tag %	Gene %	Lead_genes
prerank	HSF_Cancer_Signature	0.735328211710976	2.298622505963651	1.000000e-03	1.000000e-03	1.000000e-03	19/28	0.1693	HSPA1A;HSPA1B;PROM2;HSPH1;HSPB1;HMOX1;JMJD6;HSP90AA1;AHSA1;DNAJB1;EFEMP1;LPIN1;HSP90AB1;HSPA5;HSPA8;HSPD1;CKS2;PTOV1;HSPE1
prerank	HSF1_Heat_Shock	0.5661839386731474	2.170399595139852	1.000000e-03	1.000000e-03	1.000000e-03	35/73	0.2441	HSPA1A;HSPA1B;HSPB8;CHORDC1;HSPA1L;HSPB1;FKBP4;BAG3;HSPA4L;AHSA1;PPID;DNAJA1;STIP1;SERPINH1;LMAN2L;AOX1;CACYBP;HSP90AB1;NR1H2;HSPA8;HSPD1;PRSS23;ABCC5;ACTR5;HIKESHI;CHCHD2;SNX3;RAB32;FBXL14;TCP1;CCT7;B4GALT2;RRAS;SWT1;P4HA1
prerank	HSF1_Oxidative	0.5492721494267497	1.783262012300797	2.439024e-03	1.000000e-03	1.000000e-03	12/32	0.1815	HSPA1B;DNAJA4;HSPH1;HSPA1L;HSPB1;HSP90AA1;HSPA4L;DNAJB1;AOX1;HSPE1;ABCC5;HIKESHI
prerank	YAP_TEAD_Targets	0.49293273152696165	1.6408356640410788	5.025126e-03	7.375538e-03	1.200000e-02	16/35	0.251	AMOT;ANKRD1;AXL;CCN1;ZYX;AREG;CCN2;TJAP1;BIRC3;TAGLN;BIRC2;LATS2;CDC20;TEAD4;AURKB;EMP3
