# Supplementary material for: Heat shock transcription factor 1 acts as an endogenous protective mechanism in mechanically stretched alveolar epithelial cells
Source: Cell Stress Chaperones. 2026 Jul 10;31(5):100196. doi: 10.1016/j.cstres.2026.100196 (PMC13427404; doi:10.1016/j.cstres.2026.100196)
Supplement: Supplementary file 8 — Supplementary material [file mmc8.xlsx]

## Sheet: Sheet1
comparison	overlap	deg_only	ref_only	ref_total	pvalue	fold_enrichment	overlap_genes	ref_in_background
HSF1_Heat_Shock	5	444	68	73	0.00477001	4.58141	CHORDC1;HSPA1A;HSPA1B;HSPA1L;HSPB8	73
HSF1_Oxidative	3	446	29	32	0.0119387	6.27081	HSPA1B;HSPA1L;HSPH1	32
HSF1_Enhancer	0	449	4	4	1	0		4
HSF_Cancer_Signature	3	446	25	28	0.00823931	7.16664	HSPA1A;HSPA1B;HSPH1	28
HSF_Cancer_Noncanonical	0	449	11	11	1	0		11
YAP_TEAD_Targets	1	448	34	35	0.409927	1.9111	ANKRD1	35
