# Supplementary material for: Heat shock transcription factor 1 acts as an endogenous protective mechanism in mechanically stretched alveolar epithelial cells
Source: Cell Stress Chaperones. 2026 Jul 10;31(5):100196. doi: 10.1016/j.cstres.2026.100196 (PMC13427404; doi:10.1016/j.cstres.2026.100196)
Supplement: Supplementary file 9 — Supplementary material [file mmc9.xlsx]

## Sheet: Sheet1
HSF1_Heat_Overlap	HSF1_Ox_Overlap	HSF1_Enhancer_Overlap	HSF_Canonical_Overlap	HSF_Noncanonical_Overlap	YAP_TEAD_Overlap
CHORDC1	HSPA1B		HSPA1A		ANKRD1
HSPA1A	HSPA1L		HSPA1B
HSPA1B	HSPH1		HSPH1
HSPA1L
HSPB8
